# Supplementary material for: Loss of bone morphogenetic protein signaling in fibroblasts results in CXCL12-driven serrated polyp development
Source: J Gastroenterol. 2022 Nov 3;58(1):25–43. doi: 10.1007/s00535-022-01928-x (PMC9825358; doi:10.1007/s00535-022-01928-x)
Supplement: Supplementary file 4 — Supplementary file4 (CSV 22 KB) [file 535_2022_1928_MOESM4_ESM.csv]

	Genome_Version	Chr	Ion_AmpliSeq_Fwd_Primer*	Ion_AmpliSeq_Rev_Primer*	Amplicon_Start	Insert_Start	Insert_Stop	Amplicon_Stop
AKT1 exon 4	mm10	chr12	CAGGCTCTCGAGCAACCATA	TAGAATGCCAGCTGATGAAGACAG	112659516	112659536	112659640	112659664
AKT1 exon 4	mm10	chr12	GCAGCGGATGATAAAGGTGTTG	GTCTGTCTGGTGAGGACTACGA	112659606	112659628	112659709	112659731
Apc	mm10	chr18	AATCAAGGAAAGTGACATTTCTCCCA	CAAACATCCTCTGTTTTAGAGACAGGA	34317894	34317920	34317998	34318025
Apc	mm10	chr18	GATGTTTGGGTGAGAATTGAGGACT	GGGTGTCTTTTGAATCTTTAATGCTTGA	34318018	34318043	34318125	34318153
Apc	mm10	chr18	GCCTCAACTCCTTTGTTCAGGTAG	GCTGGAGCTACTGGAACTGAAAG	34318211	34318235	34318330	34318353
Apc	mm10	chr18	CTGCCAGAGTGACACCTTTTAATTAC	CCGGAATGGCGTTTAGGACTTT	34318382	34318408	34318534	34318556
Apc	mm10	chr18	CTTGATTATTTCCAGGTTATTGCAAGTGT	CTCCTATTCCAGCACCCAACAT	34306248	34306277	34306390	34306412
Apc	mm10	chr18	TAGAAGAATGTATTATTTCAGCCATGCCAA	CCTATTCTGTGCTGGCAGAAGT	34314770	34314800	34314893	34314915
Apc	mm10	chr18	CTGATGCACTGTGCTCTCTCAA	GGACACTGAGCTTCACACAGTA	34268273	34268295	34268404	34268426
Apc	mm10	chr18	CTGAGAAATTAATGTGCTGTTTGTGGT	CTGTAGTGTGCAGTGGGAGAAT	34276532	34276559	34276680	34276702
Apc	mm10	chr18	GCTTTGCTGCCTTTGTCTCTTTC	GTTCTCCATCTTCAGTGCCTCAA	34260915	34260938	34261059	34261082
Apc	mm10	chr18	TGGAGAACTCAAATCTTCGACAAGAG	TGTCTTAGCTATTCCAAGTTTACAAGAGG	34261075	34261101	34261205	34261234
Apc	mm10	chr18	CCCGGAGTGAAACTACGCTC	CTTCTAGATACCCAGTACTCTCTCTGC	34269079	34269099	34269211	34269238
Apc	mm10	chr18	CGTTCTCACTGGTTCATTATTGTCTTC	TTTGTGAGGTTCTGAAGTTGAGCA	34272342	34272369	34272492	34272516
Apc	mm10	chr18	TCAATGAATATCTGACTTGTTCTCGTCTTC	GGGAGAGCTCCTTACATGACTTG	34279231	34279261	34279375	34279398
Apc	mm10	chr18	TGATACTAACTCCATGTTAACAGAGGTCA	CATTCTAAGGAAACAGACAGGACTTGT	34289815	34289844	34289962	34289989
Apc	mm10	chr18	TCTAGAGTCCAGCTACACGTGT	GTTCATGAAGACCATCTTAGCAAAATACC	34296026	34296048	34296166	34296195
Apc	mm10	chr18	CCACAGGTGGAAATGGTGTATTCC	GCCATGTAAAAGCTGGATGAGGA	34298417	34298441	34298552	34298575
Apc	mm10	chr18	TACATGGCAATGACAAAGACTCTGT	AAGCTCGTATCTGTTCCAAAAGATGAA	34298568	34298593	34298708	34298735
Apc	mm10	chr18	TAACCTTCTATACATGAGGGATGTGTCAAT	ATCAAATGAAAGCTTCATTAGAACACACAC	34299856	34299886	34300000	34300030
Apc	mm10	chr18	ATGTATTCTCAGTCTTAGCGTTCTTTCC	GTCATTAGTAAGCCCATACATCTCACA	34304473	34304501	34304620	34304647
Apc	mm10	chr18	CGGTATGCTGGAATGGCTTTGA	GCTTCCAGGAGTCACTGTTCAAC	34304669	34304691	34304820	34304843
Apc	mm10	chr18	TCTACTCCGCTTCTACTGTTACAGG	CACAAGCCACTAAATACTAAACCAAAGC	34305542	34305567	34305688	34305716
Apc	mm10	chr18	AATCAACCCTCAAAAGCGTTTTGAG	CGTAATATCCCACCTCCACTTTCA	34310694	34310719	34310844	34310868
Apc	mm10	chr18	ATTACGGAATGTGTCCAGCTTGAT	CTACAATGAGGCCTCTTTGCTTAGA	34310863	34310887	34311012	34311037
Apc	mm10	chr18	AAATCCTAAGAGAGAACAATTGCCTACAAA	TGAATGAGGTTCTTGAGCATGCT	34312007	34312037	34312158	34312181
Apc	mm10	chr18	CTCATTCATTCCAAGCACAAAATGATTG	TGAGCATCTAGCTCAGCTTCTAGA	34312174	34312202	34312322	34312346
Apc	mm10	chr18	GATGCTCAGCATTTATCAGAAACCTTC	ATGTTTCCAGTATTGAAATTGTCTGACCTA	34312339	34312366	34312472	34312502
Apc	mm10	chr18	GGAAACATGACTGTTCTTTCACCATATTT	GAGGTTCCTGCATTTTCTGTTGTT	34312495	34312524	34312640	34312664
Apc	mm10	chr18	GGAACCTCATCAAAACGAGGTCT	CACACAATGGAACTCGGTGGTA	34312657	34312680	34312769	34312791
Apc	mm10	chr18	CACACACTCAAACACATACAACTTCAC	ATTTGGCCTCTTTTACCATATCCATCA	34312833	34312860	34312955	34312982
Apc	mm10	chr18	GGCCAAATGAAACCCTCAGTTGA	TCATTATCATCCATATGATTTGCACTGTGT	34312975	34312998	34313069	34313099
Apc	mm10	chr18	GATAATGATGGAGAACTGGATACACCAAT	TGTTCTGGCTTCTTGCTTGTCTT	34313092	34313121	34313240	34313263
Apc	mm10	chr18	CCAGAACACCAGTTATCCTGTCTATTC	ACCCATTCGATTTGTTTCTGAACCA	34313256	34313283	34313369	34313394
Apc	mm10	chr18	GAATGGGTTCTAGTCATGCAATTAATCAAA	ATGCTATAATTTGTCGGTCTCTCTTCTTC	34313387	34313417	34313511	34313540
Apc	mm10	chr18	GAGAAACATCATGTGGATCAGCCTATT	GATGGAGGTACAGCTGTATTCTCG	34313554	34313581	34313693	34313717
Apc	mm10	chr18	CCTCCATCTAATGCCAAAAGGCA	AACTGCACCTTGAAAAACATATTGGG	34313710	34313733	34313846	34313872
Apc	mm10	chr18	GTGCAGTTCATTATCATCACTGTCATC	CAGTTGCAGGATCTTCAGCTGA	34313865	34313892	34313988	34314010
Apc	mm10	chr18	GCAACTGAAGTTCCAGCAGTGT	GGAGACTTGGCTCCTGAAGAAA	34314004	34314026	34314109	34314131
Apc	mm10	chr18	CTCCAAAAGTGGTGCTCAGACA	GCTTATGATGCCACTCACCATTC	34314132	34314154	34314283	34314306
Apc	mm10	chr18	CCCAGTGACCTTCCAGATAGTC	CTTAGGCCCACTCTCTCTCTTCT	34314307	34314329	34314430	34314453
Apc	mm10	chr18	GGCCTAAGCAGACTGCTGTAAAT	TCATCCAGGCTCAGAGCACTTA	34314446	34314469	34314565	34314587
Apc	mm10	chr18	CTGGATGAGCCATTTATACAGAAAGATGTA	ATAAGTCTTTTTCAGAGTCAGGCTTTTCT	34314580	34314610	34314707	34314736
Apc	mm10	chr18	AGAATAGGCTGCAGGCACAAAA	GGGACTCTATTGTCAGATCACTTAGAG	34314908	34314930	34315012	34315039
Apc	mm10	chr18	CCCTCCAAATGAATTGGCTACTG	CTCCTTCCTCTGCTTTGTTGTCAT	34315038	34315061	34315186	34315210
Apc	mm10	chr18	GGAAGGAGATATTCTTGCAGAATGTATCAA	CTTTACTGGTGAAGTAGGCTTCTTTTTC	34315203	34315233	34315349	34315377
Apc	mm10	chr18	CAGTAAAGCCCATGCCACAAAATAC	TTTCATTGAAGGCCTTGGCATTG	34315370	34315395	34315499	34315522
Apc	mm10	chr18	CAATGAAAAGCTACCTAACAATGAAGACAG	CCTTTTCCCTGGAAAGGTCAACAT	34315515	34315545	34315657	34315681
Apc	mm10	chr18	GCAAGGATTCCGAAGCCAAAGTTA	CCCTCTATCTGGTCCGTCTTTG	34315706	34315730	34315856	34315878
Apc	mm10	chr18	GGCAGCAACTGACGAAAAACTG	GGTTCACTTTCTTTGTTATTGTTGTTTTCC	34315878	34315900	34315976	34316006
Apc	mm10	chr18	TGAACCAATCAAAGAAGCTGAACCT	TAACAGGTCGTCCTCAGAGTCAA	34316001	34316026	34316143	34316166
Apc	mm10	chr18	ACCTGTTACAGGAGTGTATAAGTTCTG	GGGAGAAAGCGTGTTCTGAATC	34316159	34316186	34316307	34316329
Apc	mm10	chr18	CCCGACTCAGAAAATTTTGACTGGAA	ATGAAAAGGCGATCCCAGAGAAA	34316329	34316355	34316476	34316499
Apc	mm10	chr18	CTTTTCATCTTACACCTGATCAAGAGGAA	TCTTTCCCGTAATCAAGCTTTTATAAACCT	34316492	34316521	34316629	34316659
Apc	mm10	chr18	GGGAAAGATTCGCTCCAATTCAGAA	GGTGGGCCTTTCTTAGAGACAG	34316652	34316677	34316785	34316807
Apc	mm10	chr18	CCCTCAAGACTCCAGCCTCTAAA	GGAGTGGAGTCTCTAGATCCTGA	34316807	34316830	34316955	34316978
Apc	mm10	chr18	TCCACTCCCTCAAGACCTACAC	CAGAACCGGAGGACTTAGTTGA	34316971	34316993	34317114	34317136
Apc	mm10	chr18	CGGTTCTGGGAAAATGTCATATACATCC	CCCATTGCCGTTACTCATCTGA	34317129	34317157	34317257	34317279
Apc	mm10	chr18	GCAATGGGTCAAATAAAAAGGTAGAACTTT	GGGATTCAAATGAGGCAGATTCCT	34317272	34317302	34317421	34317445
Apc	mm10	chr18	CCTTTCTCCATCTTCTAGACCAGATTCT	GGGCCTTCCGTCATTATACTCG	34317444	34317472	34317596	34317618
Apc	mm10	chr18	CATGATATTGCACGCTCCCATT	GCAGAAAGAATAGAAGATGAGCTTCCA	34317628	34317650	34317752	34317779
Apc	mm10	chr18	CTTTCTGCTTCATCAGAGTCCAGT	CCTTGATTTTCCTCCATGTTCCTTTG	34317772	34317796	34317875	34317901
Apc	mm10	chr18	ATGAAAGGCATGTGAGCTCCAT	GATCAGAGGCTTGGATTCAGCA	34317815	34317837	34317962	34317984
Apc	mm10	chr18	AGATGGCACCTCCTGTCTCTAA	CCTTCTCTGAAACACTGTCAATCAC	34317989	34318011	34318095	34318120
Apc	mm10	chr18	AGAGAAGGGAAGTTCAAGCATTAAAGAT	TGTCCTGGTTTTGCCTCAGTTC	34318113	34318141	34318252	34318274
Apc	mm10	chr18	AAGACTGACAGCACAGAATCCAG	CAGCAGTAGTGATTAACACCAGCTT	34318504	34318527	34318606	34318631
Apc	mm10	chr18	GAGCTCTAAAAGCATGCTGTTTCTG	TGAAAATATTCATACCTGACCACTACTGGA	34289783	34289808	34289927	34289957
Apc	mm10	chr18	CAGGACAGAGTAACCCAGTCTCT	GTCTGCGCTGCTCTTCCTAG	34318268	34318291	34318417	34318437
Apc	mm10	chr18	TCTTCATCCAGAAAAGTTTTCTTTTGCTTT	GTACCAAGCATTGACAACAAGGAATAC	34298286	34298316	34298433	34298460
Apc	mm10	chr18	CATTGCCAGCTCTGTTCAGAGT	GACTTTACTTTTTGGCACCTCTCTCT	34314249	34314271	34314394	34314420
Apc	mm10	chr18	CCTTATAGGTCCAAGGGTAGCCAA	TGCAGTCTTGATACCTTCATATTAGATGC	34260997	34261021	34261142	34261171
Apc	mm10	chr18	CCAGTCAGATCTAAATGCCAAGAAACA	TACCTTTAAGACGCTCTAGTAAGTCAATCT	34268208	34268235	34268352	34268382
Apc	mm10	chr18	ACATGGCATAAAGCAGTTACTACATAAGAA	GACAGGACTGCATTCTCCTGAA	34269011	34269041	34269149	34269171
Apc	mm10	chr18	TGGAAGCAGAGAGAGTACTGGG	TGCACAAGGAACACATGTTACCT	34269207	34269229	34269358	34269381
Apc	mm10	chr18	CTTCTAAACAGATCATTACTCCTTGCTGA	CAAATCTAAAAGCTGCACTGTCAAGT	34272428	34272457	34272554	34272580
Apc	mm10	chr18	TTTCCTTACAGACAGACATGACAAGAC	CCACACAGGCAATGGAGTAACA	34276565	34276592	34276717	34276739
Apc	mm10	chr18	CTCAGCTTCTTCTAAATTGGGAGCTT	CCAGATGACTTGTCAACCTTCGA	34295947	34295973	34296098	34296121
Apc	mm10	chr18	CCCAAGACAGCTGTATATCCATGC	TTGTCATCAGGCTGTGAGTGAAT	34298508	34298532	34298659	34298682
Apc	mm10	chr18	ATGACAAGAGAGGCAGGCGTGAAAT	CCGAAAGCTTTTGAAACATGCATTG	34298676	34298701	34298825	34298850
Apc	mm10	chr18	CAGCTCCTGTTGAGCATCAGAT	TTTTGTGTTTTAAACACTCAGCAGCAT	34299969	34299991	34300094	34300121
Apc	mm10	chr18	GTTTCCTTTTGCCCTTGTTAAATTAGGG	AGACATACCTTGTTGGCAACATCTC	34304557	34304585	34304705	34304730
Apc	mm10	chr18	TTAGGCAATCTTGTTCTGGTTCTTGT	CTCTCATGCAGCCTTTCATAGAACA	34305425	34305451	34305574	34305599
Apc	mm10	chr18	CAACAGATTCTACTCTTACCTCTAGCATT	CACTTCCAACTTCTCTCAACGTCT	34306167	34306196	34306317	34306341
Apc	mm10	chr18	TCATTTTGTGTGAAACTGTAAATGAAAGGT	CAGTGTGCAGACAGGTTCCATA	34310571	34310601	34310723	34310745
Apc	mm10	chr18	CACACTGCACTGAGAATAAGGC	TACCTGTGGTCTTCGTTTGTAGC	34310739	34310761	34310887	34310910
Apc	mm10	chr18	CCCTTTACTTGTTGTCACTAATCACATTTT	TGCTGAGAGATTCCACAAAGTTCC	34311941	34311971	34312089	34312113
Apc	mm10	chr18	CAGCAAGAAATCCTAAAGACCAGGAA	CCGGGAGACATGATATTGGCAT	34312109	34312135	34312261	34312283
Apc	mm10	chr18	GCCATCCCTTCACGTTAGGAAA	GCGTCAAAAGCATAGTCACCAT	34312293	34312315	34312432	34312454
Apc	mm10	chr18	TGACGCCAATCGACATGATGAT	CAATACCTCGCTCTCTCTCCAAA	34312449	34312471	34312598	34312621
Apc	mm10	chr18	AGGTATTGGCCTCAGTGCTTAC	TGTCGTCCTGGGAGGTATGAAT	34312614	34312636	34312734	34312756
Apc	mm10	chr18	GGACGACAGAAGTTCTGCTTCT	GAGCATGTCCTATTTGAATTTTCCGAC	34312749	34312771	34312862	34312889
Apc	mm10	chr18	ACATGCTCTATGCCTTATGCCAA	GCTGGATACTGACCATAACTGCA	34312882	34312905	34313028	34313051
Apc	mm10	chr18	TATCCAGCTGACCTAGCCCATAA	GACTCTGCCTTCCTGAGTTCAA	34313044	34313067	34313151	34313173
Apc	mm10	chr18	GCAGAGTCCCTCACAGAATGAA	GTGGTTGGAATTTGAGGTGTTTGT	34313166	34313188	34313296	34313320
Apc	mm10	chr18	CCAACCACATTTTGGACAACAAGA	CGTTCACTGTAGTTGGTAGGTTTATCA	34313313	34313337	34313456	34313483
Apc	mm10	chr18	AGTGAACGTTATTCTGAGGAAGAACAA	TGAGGAAGAAATGTCAGTGGCAT	34313476	34313503	34313596	34313619
Apc	mm10	chr18	CTTCCTCACAAAAACCATCATTTTCATTCT	CTGGCCATTTCTTTGTGCTGAA	34313612	34313642	34313750	34313772
Apc	mm10	chr18	ATGGCCAGACTCAAAAAGGCACT	CCTGTGTTGTCTGATCACATCCT	34313765	34313788	34313906	34313929
Apc	mm10	chr18	AACACAGGAAGCAGATTCTGCTAA	CCTGGTTGATTCTGAAGATAAGCCA	34313922	34313946	34314065	34314090
Apc	mm10	chr18	CAACCAGGCATAATAAAGCTGTTGAG	GCAATGGAGCGACTCTCAAAAC	34314083	34314109	34314232	34314254
Apc	mm10	chr18	GTAAAGTCCCTGCTGCTGAGAA	CCCGTCTGGAGTACTTTCTGTG	34314413	34314435	34314524	34314546
Apc	mm10	chr18	CAGACGGGTTTTCTTGTTCCTC	CCTCAGGCTGTTCTGATTCAGT	34314539	34314561	34314657	34314679
Apc	mm10	chr18	GCCTGAGGAATCAAATGAAAACCAG	TTTTTGGCTTTGCGTGATGACT	34314672	34314697	34314802	34314824
Apc	mm10	chr18	AAAAACTAGCCCAGACTGCTTCA	AGGTGTCCCTTCTACACAGTACA	34314821	34314844	34314967	34314990
Apc	mm10	chr18	GGACACCTATAAACTTTTCCACAGCA	CGCTGAGCATCATCTGTACTTCT	34314983	34315009	34315128	34315151
Apc	mm10	chr18	GCTCAGCGAGGAAAAATCTCATC	GTCGAGGATGCTTGTTGGACTT	34315144	34315167	34315291	34315313
Apc	mm10	chr18	TCCTCGACTTCATCTGGAGCTAA	AGTCTTTGTTGTCTGAGAAAGTTTCTTCA	34315306	34315329	34315448	34315477
Apc	mm10	chr18	CAAAGACTCAAAGAAACCAAGCTTACA	AGGAGTCATTTCGGGAAAAGCA	34315470	34315497	34315608	34315630
Apc	mm10	chr18	GACTCCTTGAGTTCTCTGGATTTTGA	GTTTTATACTGGCTTGTGACTTACTAGCT	34315624	34315650	34315763	34315792
Apc	mm10	chr18	TATAAAACATCCAGCAAACAGAGCACA	GGAACTCAGAGAGGAATTTCGAGA	34315785	34315812	34315935	34315959
Apc	mm10	chr18	GAGTTCCCTTAGTGACATTGACCA	AGAGCTGTTTCTTGAGAAACAGACA	34315953	34315977	34316102	34316127
Apc	mm10	chr18	ACAGCTCTCTCAGTTCTCTTAGCA	TCAGGTCTTCAGCTAATATGCCAC	34316120	34316144	34316254	34316278
Apc	mm10	chr18	AGACCTGACGCTTGATTTGAAAGA	GTCGGATGACGCTTGTCTAGAT	34316271	34316295	34316423	34316445
Apc	mm10	chr18	CATCCGACTCAGATTCCATTCTGT	AGGTTTGAGAATTCTTGGGCCTTT	34316438	34316462	34316538	34316562
Apc	mm10	chr18	ACCTGGAGAGAAAAGCACATTAGAAG	GCCTCTTGAGATTGAAGGCATGTT	34316559	34316585	34316709	34316733
Apc	mm10	chr18	GAGGCAGGACGATGATTCACAT	GGGCTAAGCTCTGACTTTCCTG	34316729	34316751	34316881	34316903
Apc	mm10	chr18	CTTAGCCCTATCACCAGGCAAA	GGAGGGCTTATTCCATTTCTACCAG	34316896	34316918	34317043	34317068
Apc	mm10	chr18	GCCCTCCTAACAAACTGTCTCA	CTTGTTTGGTAAGATTTTGTTGGCTCA	34317062	34317084	34317169	34317196
Apc	mm10	chr18	CAAACAAGCAAGTTTATCCAAGAATGC	GCAGGCCTTTCTGATCTGTCTG	34317189	34317216	34317337	34317359
Apc	mm10	chr18	CCTGCATTAGTACGCCAGTCTA	ACATATCAGGAAGGGAAGGGCTTA	34317355	34317377	34317502	34317526
Apc	mm10	chr18	TGATATGTCTCTGTCCACACATCCA	TTCAGAATGGGAGCGTGCAATA	34317519	34317544	34317632	34317654
Apc	mm10	chr18	TCTGAAAGTCCTTCCAGACTACCA	CCTTTCATCCTCACTTTTTGCTTTTTC	34317649	34317673	34317795	34317822
BRAF exon 11	mm10	chr6	AACAACAACCCTAAAGTCACTACTTACC	ATAGTAGAAAATCCGTTGTTGTTGTTGC	39648423	39648451	39648546	39648574
BRAF exon 15	mm10	chr6	TGGACAACAATGGGAACGTGAA	GGCAGTGAAAATGTTGAATGTGACAG	39640365	39640387	39640502	39640528
BRAF exon 15	mm10	chr6	CATTTTTGAAGGCCTGTAGCTGTTG	AAAAACCCAAGAATAAATATTTCACATTTCACA	39640467	39640492	39640567	39640600
CTNNB1 exon 2	mm10	chr9	GAATCACGGTGACCTGGGTTAAA	GGCTATGAGGCAGATCCTCAGA	120950111	120950134	120950253	120950275
CTNNB1 exon 3	mm10	chr9	ATGGAGCCGGACAGAAAAGCTG	CCTTGCTCCCATTCATAAAGGACT	120950548	120950570	120950690	120950714
CTNNB1 exon 3	mm10	chr9	TAACAGTATTTCAATGGGTCATTGTCGT	GATTCCAGAATCCAAGTAAGACTGCT	120950440	120950468	120950587	120950613
CTNNB1 exon 3	mm10	chr9	GCAACCCTGAGGAAGAAGATGTT	ACTTAATGCTAGCTTCCAAACACAAATG	120950657	120950680	120950755	120950783
FBXW7 exon 2	mm10	chr3	TCTCTTCCATGCATTATGTATACAAGTTATT	AAGCACTTACCAAATATTTAGAGAGCCTTT	84863856	84863887	84863991	84864021
FBXW7 exon 2	mm10	chr3	ATTTTCTATTATTCAGGAAATCTCAGCTATCAA	TGTAATTTAACTTACTGCTGTCAAGAGGG	84863948	84863981	84864074	84864103
FBXW7 exon 6	mm10	chr3	GGGCAAGCTTAAGGTCTTACG	CCCAAAAGTTGTTGGTGTTGC	84958398	84958419	84958528	84958549
FBXW7 exon 6	mm10	chr3	TGGCCTTGTACCATGTTCAGC	TCAACAGTGTGTTCACGTAGTCAC	84958510	84958531	84958645	84958669
FBXW7 exon 9	mm10	chr3	GTATCTGGGCCAAGCAGAGAAA	GGCTGTGTATGAAACCTGGTTTTATTATTT	84969068	84969090	84969197	84969227
FBXW7 exon 9	mm10	chr3	GGATTGATGAACCGTTGCACAT	GGTTTCTGTTAGTATGTCAAGAGTCTGTTA	84969165	84969187	84969302	84969332
KRAS exon 2	mm10	chr6	AGACTGTAGAGCAGCGTTACCT	TATTGTAAGGCCTGCTGAAAATGACT	145246675	145246697	145246799	145246825
KRAS exon 2	mm10	chr6	CCTTGGAACTAAAGGACATCACATATAACT	AGAATCACTTTGTGGATGAGTATGACC	145246558	145246588	145246705	145246732
KRAS exon 2	mm10	chr6	AGCTCCAACCACCACAAGTTTA	ACACACAAAGGTGAGTGTTAAAATATTGAT	145246773	145246795	145246883	145246913
KRAS exon 3	mm10	chr6	CATGTACTGGTCCCTCATTGCA	CAGACTGTGTTTCTCCCTTCTCA	145234322	145234344	145234427	145234450
KRAS exon 3	mm10	chr6	CTTCACATGCCAACTTTCTTATTCAACT	GATATTCTCGACACAGCAGGTCAA	145234211	145234239	145234354	145234378
KRAS exon 4	mm10	chr6	GGAATCCCGTAACTCCTTGCTA	ATGCTTCTGCTTCACTTTGTTTCTTC	145232126	145232148	145232259	145232285
KRAS exon 4	mm10	chr6	TGCCATCAGGAAATGAAGATCAATGA	CCTTCTAGAACAGTAGACACGAAACA	145232010	145232036	145232158	145232184
MAP2K1 exon 2	mm10	chr9	CTTGAAGACCACTCCACCGT	CTGGAGGCCTTGCAGAAGAAGC	64214438	64214458	64214580	64214602
MAP2K1 exon 2	mm10	chr9	GCTCGTCAAGCTCCAGCT	GGCGTTACCTTCCTTGAGTCC	64214557	64214575	64214708	64214729
MAP2K1 exon 2	mm10	chr9	ACAAACAAACAAACCCTTTCTTTTACCC	GATGACTTTGAGAAGATCAGCGAACT	64214324	64214352	64214468	64214494
MAP2K1 exon 3	mm10	chr9	GTCGCCATCCAAACCAACAA	CCGTACATCGTGGGCTTCTAC	64212506	64212526	64212631	64212652
MAP2K1 exon 3	mm10	chr9	CGGATGATCTGGTTCCGGATT	GCTGTTTCTCTTCTTACCTTCAGAAACTTA	64212684	64212705	64212798	64212828
MAP2K1 exon 3	mm10	chr9	GCTCCATGCAGATGCTGATCTC	AGCTGATCCACCTGGAGATCAA	64212589	64212611	64212710	64212732
NRAS exon 2	mm10	chr3	GGTTTGGTTTGCCAGTTTAATCGT	TCACCTCTATGGTGGGATCATATTCA	103058862	103058886	103059010	103059036
NRAS exon 2	mm10	chr3	TTGACGATCCAGCTAATCCAGAAC	CTTCTCTTTACTTTCAAAGAGCCGTTATG	103058976	103059000	103059085	103059114
NRAS exon 3	mm10	chr3	CCACCACCTCCTCACTCTTTCATA	GGCAAATACACAGAGGAACCCTT	103060170	103060194	103060315	103060338
NRAS exon 3	mm10	chr3	AGTGCCATGAGAGACCAGTACA	AAGTCCATATACTTTAGTATAGTTTCAGAGCAC	103060282	103060304	103060415	103060448
NRAS exon 4	mm10	chr3	AAGCTTGCTTTGCTTATTATGATCAGC	AATTCCGTAACTCTTGGCCAGTT	103062328	103062355	103062477	103062500
NRAS exon 4	mm10	chr3	TTGCCAACAAGGACAGTTGACACAAA	ACTTACTCACACTTGCTTGAATCTCTAG	103062441	103062467	103062538	103062566
PIK3CA exon 20	mm10	chr3	GACCAGATGTTCTTCCCTCTTACAG	TCCAAGGCTAGAGTCTTTCGGA	32462536	32462561	32462688	32462710
PIK3CA exon 20	mm10	chr3	GCCTTGGACAAAACTGAGCAAG	CCAGCTCCCATCTCAGTTCAAA	32462703	32462725	32462821	32462843
PIK3CA exon 20	mm10	chr3	CATGCCAATCTCTTCATCAACCTTTTT	TCCATCCACCATGATGTGCATC	32462604	32462631	32462756	32462778
PIK3CA exon 20	mm10	chr3	GGATTGGATCTTCCACACCATCAAG	ACGTTGTTTATGTTCTTGCTCAAGTC	32462789	32462814	32462937	32462963
PIK3CA exon 9	mm10	chr3	AAGGAAATCATGGCAGAGAAATCCA	CTGTGGCTCCATAGGAAGTCTTTC	32447905	32447930	32448055	32448079
PIK3CA exon 9	mm10	chr3	CCGGGACCCACTATCTGAAATC	CAACAACCAAATGATGTGTGTGCT	32448023	32448045	32448157	32448181
PTEN exon 3	mm10	chr19	GGGTAAATAAATCTGTTTTAGTCCTGTGC	ATCTTGTAATGGTTTTTATGCTTTGAATCCAAA	32792450	32792479	32792551	32792584
PTEN exon 3	mm10	chr19	TGTTTTGTTTTAAGGTTTTTGGATTCAAAGC	TTCAGGAATCCAGTTCCTCAAATATAAAAATAT	32792535	32792566	32792674	32792707
PTEN exon 4	mm10	chr19	CTAATATTGATACTCTTCCTTCCAGTGTGA	GGCAGTAAAAGACAAGTCTATTGGTCTT	32798005	32798035	32798151	32798179
PTEN exon 5	mm10	chr19	CACTGGGATTATCTTTTTGCAACAGTT	CATTACACCAGTCCGTCCCTTT	32799836	32799863	32799987	32800009
PTEN exon 5	mm10	chr19	TCCTGAAAGTTAGGCTTCTTTTAAGAACC	TGTGGTGGGTTATGGTCTTCAAAA	32799739	32799768	32799873	32799897
PTEN exon 5	mm10	chr19	TGACAATCATGTTGCAGCAATTCAC	GGAGGAAGGAAAAAGTAAACAGCTTAC	32799952	32799977	32800099	32800126
PTEN exon 6	mm10	chr19	TTGACTTCTCTTTTTCTTTTGTCTCCCT	GCCACGGGTCTGTAATCCAG	32811641	32811669	32811758	32811778
PTEN exon 6	mm10	chr19	GCGCTATGTATATTATTATAGCTACCTGC	ATGGTTTTAAAAAGTTTTCCGACACACA	32811719	32811748	32811863	32811891
PTEN exon 7	mm10	chr19	AAGTTGAAGACATTTCTTGTGAAATGATCC	GGAACTCAAAGTACATGAACTTGTCCT	32815366	32815396	32815485	32815512
PTEN exon 7	mm10	chr19	CCATTGCCTGTGTGTGGTGATA	GGTCTGTGGTTACTCATTGAGGAATG	32815518	32815540	32815616	32815642
PTEN exon 7	mm10	chr19	AGGTGAAGATATATTCCTCCAATTCAGGA	GCATCTTGTTCTGTTTGTGGAAGAA	32815444	32815473	32815550	32815575
PTEN exon 8	mm10	chr19	GTTTAGGACAAAATGTTTCACTTTTGGGT	TCTATACTGCAAATGCTATCGATTTCCTG	32817830	32817859	32817925	32817954
PTEN exon 8	mm10	chr19	TGCAGATAATGACAAGGAGTATCTTGTAC	CTTAGCTTCACAATCAGAATAAAACACACC	32817958	32817987	32818088	32818118
PTEN exon 8	mm10	chr19	CACAAGGTGTTTGCCTTCACTT	GGTTTCCTCTGGTCCTGGTATGA	32817722	32817744	32817869	32817892
PTEN exon 8	mm10	chr19	GAAACCTCAGAAAAAGTGGAAAATGGAA	TCTTTGTTTGCTTTGTCAAGATCGTTTTT	32817887	32817915	32817997	32818026
Smad4	mm10	chr18	AGCATGTACATACTATGATGGTAAGTAGCT	ATGTGCCATGTTAATGTCTTCTTGTTTC	73658766	73658796	73658903	73658931
Smad4	mm10	chr18	AGTATATTTCATAGTCCACCATCCTGGAA	GTGCTGGATTGAGATTCACCTTCA	73640201	73640230	73640327	73640351
Smad4	mm10	chr18	AAAATTAGAAGAATCCAGTTACTTACCATTACT	CTCTGGCTTAAATTGATGTTCTGTAACTTAAAA	73675135	73675168	73675257	73675290
Smad4	mm10	chr18	CAAAGTCCTAGCTAGAAAAGAAAAAGGC	ACTACCACCTGGACTGGAAGTAG	73658512	73658540	73658656	73658679
Smad4	mm10	chr18	ACTTGTGGAAGCCACAGGAATG	CTTTGAAGGACAGCCGTCCTTA	73662656	73662678	73662808	73662830
Smad4	mm10	chr18	TGAGTTTAGTTACCCTGTAATATGCACTG	CTTCTTAGGGCCAGTTCACAATGA	73657104	73657133	73657229	73657253
Smad4	mm10	chr18	CTGTCACATTTTAAGTCAAACGCATACT	TGCAAGGACTTACACTTAATAAATGATCGT	73675821	73675849	73675957	73675987
Smad4	mm10	chr18	CATCAACCTAAGACAGCTTCCACT	AGTTACTACCTGGACAGAGAAGCT	73648788	73648812	73648938	73648962
Smad4	mm10	chr18	CCAAACGTCACCTTCACCTTTAC	TCTTTATTATTGCTATGCACCTGAACTGAA	73648999	73649022	73649099	73649129
Smad4	mm10	chr18	CTCTCAATCGCTTCTGTCCTGT	GCTCCATTGCTTACTTTGAAATGGAC	73649732	73649754	73649868	73649894
Smad4	mm10	chr18	TCAAAGGTACGTACTGATGGCTG	CTTACACTTTTGCTTTTAAAAGGTCTTTGATCT	73641769	73641792	73641910	73641943
Smad4	mm10	chr18	GATGAGCTCCATTTGTAGTTATAGCTGTTA	GTACATAGTTTGATGTGTCATAGACAAGGT	73677710	73677740	73677824	73677854
Smad4	mm10	chr18	CAAAATCTGCATGTTCAGTGTAGCA	AAAAATAAGATCTCTCAGGATTAACACTGC	73675027	73675052	73675169	73675199
Smad4	mm10	chr18	CTTTCGACTCGATCTGACTGCA	GACATTCGATTCAAACCATCCAACAC	73662628	73662650	73662772	73662798
Smad4	mm10	chr18	ATCTATTACTCTACCAGCACAGAAGACA	GAGTTTGGTAAAGAAGCTGAAAGAGAAAAA	73677623	73677651	73677759	73677789
Smad4	mm10	chr18	TGTGCAGGACTTCATCCAAGAG	TTCTCAGGATGAGCTTTGTGAAGG	73640293	73640315	73640394	73640418
Smad4	mm10	chr18	TGGTGAGGCAAATTAGGTGTGT	GCTACTTACCATCATAGTATGTACATGCTT	73658624	73658646	73658764	73658794
Smad4	mm10	chr18	ATTGAAAATGACTTAATTCCTCGATATTTAAGC	CGCTTTTGCTTGGGTCAACT	73649619	73649652	73649764	73649784
Smad4	mm10	chr18	GGATGATTGGAAATGGGAGGCT	AAACTTGATCTAAACAAATTTTAAGGCTTATGA	73657197	73657219	73657331	73657364
Smad4	mm10	chr18	GCATCTGCCGGTGACACT	CGGGTTGTTGATACATTGCTTATTGG	73641888	73641906	73641986	73642012
Smad4	mm10	chr18	GGATCTTTTCCCTTTACACATCTATGAAGG	TGATCTACACAAGAATGAACTAAAGCATGT	73675718	73675748	73675859	73675889
Smad4	mm10	chr18	CGCTTGGGTAGATCTTATGAACAGC	GGTTGCACATAGGCAAAGGAGT	73648896	73648921	73649032	73649054
Smad4	mm10	chr18	CTTGAAGGGACCTTAAACGTCTCT	TTTTGGTTTCTTGGTGAGGTGACT	73649834	73649858	73649968	73649992
Smad4	mm10	chr18	TCTCAATTGCTCTTTTTGCAAAGGTT	TCCAGAAATTGGAGAGTTGGATTTAAAAGA	73677788	73677814	73677925	73677955
TRP exon 7	mm10	chr11	CAAGTACATGTGTAATAGCTCCTGCAT	CTCGTGGAACAGAAACAGGCAGAA	69589170	69589197	69589296	69589320
TRP exon 7	mm10	chr11	GCAGGTCACCTGTAGTGAGGTA	TACCTGGAGTCTTCCAGTGTGAT	69589082	69589104	69589230	69589253
TRP53 exon 5	mm10	chr11	CGTTCTCTCTCCTCTCTTCCAGT	TGTGCTGTGACTTCTTGTAGATGG	69588342	69588365	69588469	69588493
TRP53 exon 5	mm10	chr11	CCCTCAATAAGCTATTCTGCCAG	ATCGGAGCAGCGCTCATGG	69588374	69588397	69588521	69588540
TRP53 exon 6	mm10	chr11	CCGGCTTCTGACTTATTCTTGC	TCTAAGACGCACAAACCAAAACAAAATT	69588598	69588620	69588744	69588772
TRP53 exon 9	mm10	chr11	CCAAAGTCACCTCTTGCTCTCT	GCAATAATGGGTACAGCTTGTCTCT	69589757	69589779	69589888	69589913
